# Supplementary material for: Mining breast cancer genes with a network based noise-tolerant approach
Source: BMC Syst Biol. 2013 Jun 25;7:49. doi: 10.1186/1752-0509-7-49 (PMC3702465; doi:10.1186/1752-0509-7-49)
Supplement: Additional file 1: Table S1 — Supplementary Table 1. [file 1752-0509-7-49-S1.xlsx]

## Sheet: Sheet1
gene	final ranking
KIAA0101	1
CDK1	2	Notes:	Known breast cancer genes
SHC1	3		are listed in bold
ESR1	4
JUN	5
CSNK2B	6
CDKN1A	7
CDK2	8
BRCA1	9
GRB2	10
PRKCA	11
PCNA	12
VIM	13
HDAC1	14
PLK1	15
HIF1A	16
CAV1	17
STAT1	18
E2F1	19
UBD	20
SIN3A	21
PRKDC	22
SMAD3	23
VHL	24
ERBB2	25
PARP1	26
YWHAE	27
BCL2	28
HDAC2	29
XRCC6	30
EZH2	31
CASP3	32
UBB	33
HIST1H3A	34
HSPA5	35
PPP2CA	36
SQSTM1	37
YWHAZ	38
PAK1	39
STUB1	40
PRKCD	41
ITGB1	42
VEGFA	43
H2AFX	44
PRKCZ	45
ACTA1	46
SFN	47
RAD21	48
PIK3CA	49
PTK2	50
JAK1	51
PIK3R1	52
ILK	53
NFKBIA	54
CDC20	55
GSK3B	56
TK1	57
TP63	58
MAPK8	59
LYN	60
TRAF6	61
NFKB1	62
EGFR	63
SMAD7	64
ACTN1	65
PTGS2	66
CXCR4	67
PML	68
RAC1	69
CUL4B	70
VAV2	71
JAK2	72
ZBTB16	73
RPA1	74
CTBP1	75
CCNB1	76
MAPK1	77
CTNNB1	78
CHEK1	79
AURKA	80
RAD51	81
AR	82
CEBPA	83
CEBPB	84
MAPK9	85
RELA	86
ITGB2	87
RAF1	88
BCL6	89
TGFB1	90
CREB1	91
COPS5	92
TRIM28	93
MCM7	94
SMAD1	95
RPS6KB1	96
FOXO1	97
MYC	98
YWHAB	99
KAT2A	100
SMARCB1	101
GNAI3	102
TSG101	103
HDAC5	104
IRS1	105
DVL2	106
POLR2A	107
PSMD11	108
XRCC5	109
CDKN2A	110
BCAR1	111
CCNA2	112
CSNK1E	113
KAT5	114
FASLG	115
ITGA6	116
SKP2	117
SMARCA4	118
ITGB4	119
UBE2E1	120
LRRK2	121
STAT6	122
KPNA2	123
CSNK2A2	124
LEF1	125
NCOA3	126
ABL1	127
MCM2	128
PSMD4	129
FGF2	130
PTK2B	131
GADD45A	132
CREBBP	133
JUP	134
BCL2L1	135
HSPA8	136
DNMT1	137
RBBP4	138
CUL4A	139
PTEN	140
MAP2K1	141
PSEN1	142
PPARG	143
HDAC4	144
CUL1	145
UBE2D2	146
CDK5	147
NOS3	148
CDK9	149
CDK4	150
CCND1	151
CD44	152
SNCA	153
RAN	154
CBLB	155
NOS2	156
HIST2H2AC	157
EP300	158
EIF2AK2	159
PSMA7	160
CRKL	161
NCOA1	162
ARNT	163
DAXX	164
MCM3	165
MAP3K5	166
PIAS4	167
SMC1A	168
MED1	169
VCP	170
HGS	171
SMARCA2	172
CHEK2	173
FAS	174
ESR2	175
MAPK14	176
MGMT	177
PPP1CC	178
RBX1	179
SLC9A3R1	180
ICAM1	181
BARD1	182
HSPA9	183
UCHL5	184
AKT1	185
TNFRSF1A	186
HSPB1	187
SFPQ	188
SIRT1	189
ILF3	190
HSPD1	191
CASP1	192
PPP2R1A	193
CALR	194
GJA1	195
NOTCH1	196
BRCA2	197
DDX17	198
KDR	199
RPA2	200
NGFR	201
PARK2	202
ERBB4	203
FANCG	204
SOCS3	205
NEK2	206
HDAC6	207
UBE2D1	208
SPTAN1	209
RPS27A	210
SUMO2	211
HRAS	212
SMN1	213
SMAD4	214
UBE2D3	215
AURKB	216
PSMC3	217
TRAF3	218
RB1	219
PSEN2	220
IL6ST	221
SHFM1	222
YWHAQ	223
TP73	224
IRF7	225
RASA1	226
TOP2A	227
APEX1	228
PLSCR1	229
PHGDH	230
UBE2N	231
YWHAH	232
CDC6	233
SAT1	234
HSP90AA1	235
MAPK3	236
DDB1	237
RARA	238
ACTC1	239
PTPN11	240
PTPN6	241
AHR	242
FHL2	243
ACTN4	244
HDAC3	245
CDC27	246
VDR	247
MCM6	248
YY1	249
CUL3	250
CASP7	251
TFDP1	252
TOP1	253
TGFBR1	254
NCSTN	255
IRF1	256
FAF1	257
MEF2C	258
MAGED1	259
HNRNPU	260
FANCA	261
SPRY2	262
CDH1	263
HMGB1	264
PIAS1	265
TP53	266
HTT	267
KAT2B	268
TUBB	269
ROCK1	270
GNAQ	271
RUVBL1	272
TFAP4	273
CRYAB	274
FADD	275
PSME1	276
RUVBL2	277
PRKCB	278
CSK	279
SH3KBP1	280
LCK	281
PSME3	282
PRKAB1	283
JUNB	284
PRKD1	285
LMNA	286
PSME2	287
CDC42	288
AKT2	289
TSC22D1	290
DDX1	291
PLCG1	292
HSP90B1	293
MDM2	294
HCK	295
HSPA1A	296
STAT5B	297
TGFB2	298
ERBB3	299
AIMP2	300
CASP8	301
SMAD2	302
TRAF1	303
CSNK2A1	304
ATM	305
CHD3	306
HCFC1	307
FOS	308
HMGA1	309
VAV1	310
KPNB1	311
BTRC	312
ITSN1	313
ITGB5	314
SOD2	315
TOPBP1	316
FGFR1	317
SGK1	318
ANAPC7	319
TAF1	320
SIAH1	321
UIMC1	322
FOXM1	323
HDAC9	324
ACTN2	325
TGFBR2	326
NONO	327
HMOX1	328
SKIL	329
PSMC5	330
PAK2	331
SOS1	332
FN1	333
IKBKG	334
FANCD2	335
ETS1	336
JAK3	337
GSN	338
BAX	339
RPSA	340
AXIN1	341
CDC25C	342
MLL	343
GATA1	344
IGF1R	345
MSH2	346
FOXO3	347
UBQLN1	348
EPAS1	349
CDK7	350
ITGAV	351
PPP2R4	352
NMI	353
RBBP5	354
UBE2I	355
TFAP2A	356
ITCH	357
DYNLL1	358
MAPT	359
BMPR2	360
TCF7L2	361
MAP3K7	362
TERF1	363
PSMA1	364
E2F4	365
SETDB1	366
TUBA1A	367
PPP3R1	368
XIAP	369
CTSB	370
NR3C1	371
CCND3	372
MORF4L1	373
BIRC5	374
PPP3CB	375
PRKCQ	376
THBS1	377
BLM	378
ARHGEF7	379
PRKAR1A	380
APAF1	381
PSMB2	382
CTBP2	383
PSMA5	384
CASP2	385
FEZ1	386
PSMC1	387
MCM5	388
NFE2L2	389
ID2	390
IL18	391
KRT18	392
PKD1	393
PRKAR2B	394
SERPINE1	395
ADAM17	396
F2R	397
GABARAP	398
CCNE2	399
MEN1	400
BID	401
PRKCI	402
TRAF2	403
KDM1A	404
DNM2	405
PLK4	406
CSNK1D	407
PSMA3	408
BCL10	409
HSPA4	410
LAMA5	411
PLCG2	412
BIRC3	413
BMP4	414
EDNRA	415
FANCI	416
BIRC2	417
EPHA2	418
ISG15	419
EIF4E	420
NF2	421
PARK7	422
USP39	423
GNAI1	424
DVL1	425
TAB2	426
PDCD6IP	427
CASP6	428
DNAJA3	429
ARHGDIA	430
BMI1	431
CLTC	432
TAL1	433
ANXA7	434
RIPK1	435
PRKAR2A	436
NTRK1	437
RNF144B	438
CLU	439
ARF6	440
IRF3	441
PSMC2	442
PSMC6	443
IL1R1	444
GNA11	445
STK11	446
FGFR2	447
SMC3	448
TAF9	449
RAD23B	450
FOSL1	451
UBE2A	452
BAZ1B	453
RBL1	454
GATA3	455
INTS3	456
MTOR	457
TRIP13	458
HIST2H2BE	459
IGBP1	460
NPM1	461
LGALS1	462
RIPK2	463
NR1H3	464
TP53BP1	465
IL2RB	466
CUL2	467
KLF4	468
RAP1B	469
NDRG1	470
DBNL	471
MED14	472
BCL2L11	473
HNRNPC	474
RFC1	475
LPL	476
TRAF4	477
CCNB2	478
CDKN1B	479
TUBG1	480
PPARD	481
HGF	482
SUMO1	483
MDM4	484
FTL	485
SOCS1	486
STAT5A	487
DVL3	488
NBN	489
STK24	490
RBM14	491
DLG3	492
PRKAA1	493
TNF	494
NOTCH4	495
LRP6	496
FBXO6	497
ACTL6A	498
PSMC4	499
HES1	500
KRAS	501
IRS2	502
QKI	503
POLR2H	504
CDC25A	505
SMAD6	506
DAG1	507
ARIH2	508
ANAPC11	509
TAF6	510
FKBP4	511
PRMT1	512
TCF3	513
CDC23	514
POLR2D	515
ANAPC4	516
SYVN1	517
SART1	518
BMP7	519
ITGA5	520
HIPK2	521
CUL5	522
MCM10	523
RACGAP1	524
BCR	525
APC	526
DDIT3	527
RXRA	528
CAND1	529
TCEB1	530
HNRNPK	531
RXRG	532
MAD2L1	533
PIAS3	534
TRIM24	535
TOLLIP	536
APOE	537
XPO1	538
RBL2	539
TFDP2	540
TUBA1B	541
VAV3	542
RNF41	543
TSC2	544
BRD4	545
ROCK2	546
SKI	547
TRADD	548
PRKACB	549
KIT	550
RAD9A	551
UBC	552
NEDD8	553
PSMA6	554
NRAS	555
PTPRC	556
PRKAA2	557
ESRRA	558
PDPK1	559
CTNNA1	560
NCOR2	561
ANAPC1	562
CASP9	563
GNAZ	564
UBR5	565
ARAF	566
BAP1	567
CDC73	568
PPP2R2B	569
DAB2	570
CFL1	571
GPS2	572
CEP55	573
ITGA7	574
PRKCG	575
UBE2W	576
PPP3CA	577
ATR	578
MED24	579
MAP2K4	580
CCNA1	581
POLR2E	582
ANAPC2	583
RBCK1	584
PIM1	585
FLNA	586
RPA3	587
SH3GL2	588
CSE1L	589
ADRM1	590
RHOA	591
HSF1	592
ARHGEF6	593
COPS6	594
TRIP12	595
CD3E	596
MEF2A	597
KHDRBS1	598
RBBP7	599
GRIP1	600
ANXA5	601
RPS6KA3	602
VCAN	603
GRIN2A	604
PRPF4	605
HMGB2	606
DHX9	607
TUBB2A	608
SUMO4	609
DDAH2	610
IFNGR1	611
CDC16	612
INPPL1	613
ACIN1	614
CTTN	615
CEBPD	616
NRP1	617
PIK3CD	618
GTF2H4	619
TUBA4A	620
MMP1	621
ITGA2	622
C1QBP	623
TGFB1I1	624
UHRF2	625
INADL	626
HSP90AB1	627
IRF5	628
BUB1B	629
KRT19	630
NOTCH2	631
H2AFZ	632
SPHK1	633
PDCD4	634
APBB1	635
MEF2D	636
POLR2F	637
CARM1	638
MYH9	639
USP11	640
RPS6KA1	641
FYN	642
LAMC2	643
ASH2L	644
UBE2C	645
RPTOR	646
BAG3	647
CKAP5	648
TERF2	649
NF1	650
MCM4	651
RASSF1	652
YWHAG	653
PSMD2	654
BTG2	655
RASGRP2	656
INPP5D	657
TRIB3	658
BTK	659
PRDX1	660
DCC	661
SIAH2	662
MDC1	663
ADRBK1	664
MAP2K7	665
PSMD3	666
GNAO1	667
RASGRF2	668
RFWD2	669
MLH1	670
PPP2CB	671
ACD	672
ATF3	673
MAPK6	674
VCL	675
PPP1CA	676
PSMB4	677
CTGF	678
GLI3	679
MAP2K3	680
PPP2R5C	681
POLR2B	682
PLCB1	683
TNFAIP3	684
PSMB7	685
MCL1	686
BCL3	687
STMN1	688
NEDD4L	689
CTSD	690
ATF4	691
PSMD5	692
SOD1	693
PLEC	694
SOX9	695
CTNND1	696
CBX4	697
EPOR	698
PRKRA	699
DSTN	700
ERCC3	701
SMARCC2	702
USP10	703
MED12	704
MORF4L2	705
RAC3	706
ERCC2	707
KPNA1	708
TRAF5	709
STRN	710
PRMT5	711
MAPRE1	712
MSH6	713
FANCM	714
PRDX3	715
NCL	716
HAT1	717
USP28	718
ADIPOQ	719
TTK	720
CD40LG	721
RAD54B	722
EWSR1	723
XRCC1	724
CRMP1	725
RBBP8	726
HNRNPM	727
PBRM1	728
SP1	729
RNF4	730
PCNT	731
APPL1	732
LRP1	733
PLCB3	734
HERC2	735
PAK4	736
FEN1	737
PPP3CC	738
DNMT3B	739
DSP	740
CAPN1	741
CSF1	742
SMURF2	743
POLR2J	744
DDB2	745
PIP5K1C	746
TXNRD1	747
GADD45B	748
ACACA	749
DUSP1	750
ABI1	751
ANP32A	752
PLA2G4A	753
EPS8	754
RAD50	755
PSMA2	756
COL1A1	757
UHRF1	758
IGF1	759
TRIM27	760
CSNK1A1	761
TRIM32	762
UBASH3B	763
UBE2K	764
CBX3	765
ANXA2	766
PRDX2	767
PSMB1	768
TP53BP2	769
EIF4A1	770
GTF2H1	771
ZBTB17	772
SP3	773
SNAI1	774
EHMT2	775
TJP1	776
NDN	777
OTUB1	778
ITK	779
PTTG1	780
ATRX	781
DAPK1	782
CDK5RAP2	783
F3	784
PUF60	785
TERT	786
VDAC1	787
PHB2	788
NUDT21	789
USP9X	790
TEK	791
CAT	792
TEC	793
HLA-E	794
SOX10	795
PIK3CB	796
MMP14	797
COIL	798
PIK3R2	799
PIN1	800
CCNK	801
EDNRB	802
PYCARD	803
MYB	804
FLT3	805
ARRB2	806
YAP1	807
FES	808
PDGFRB	809
RBMX	810
GTF2H3	811
PDK1	812
ELF3	813
UBE4B	814
SORT1	815
BRAF	816
SDCBP	817
C3	818
LAMC1	819
UPF1	820
SMARCD1	821
RNPS1	822
TCEA1	823
KIAA1967	824
MED17	825
ANAPC10	826
FZR1	827
PRDX5	828
SERPINH1	829
SMARCAD1	830
GABARAPL2	831
RAC2	832
CALCOCO2	833
ODF2	834
POLR2C	835
EIF2S1	836
NUP214	837
UBA52	838
POLD3	839
SYK	840
CDKN2C	841
TUBB3	842
CALM3	843
PSMD13	844
MAP2K6	845
WRN	846
AP2M1	847
PCBP1	848
MCRS1	849
NFYA	850
MEPCE	851
SREBF2	852
CBX5	853
TPM1	854
ACTB	855
NME1	856
DYRK2	857
CCK	858
IL7R	859
CDC7	860
KBTBD7	861
ALB	862
TRIM21	863
KCNIP3	864
DDX24	865
ANK3	866
OGT	867
ATXN1	868
F2RL1	869
CHUK	870
SKP1	871
NCOR1	872
DCUN1D1	873
GRK5	874
PSMB5	875
CEP57	876
PCM1	877
SIVA1	878
RTN4	879
TDG	880
TJP2	881
STK4	882
POLA2	883
BRMS1	884
CFLAR	885
SNRPD1	886
SUMO3	887
ERH	888
TCEA2	889
CBL	890
SRSF1	891
TSC1	892
SNW1	893
JUND	894
TLN1	895
TCEB2	896
FXR2	897
PDLIM7	898
YES1	899
EFNB2	900
AXIN2	901
GIT1	902
EPS15	903
GYS1	904
PSMB9	905
PSMA4	906
PRPF19	907
PSMD9	908
SRSF5	909
RPL29	910
HIPK3	911
PSMD14	912
ANXA1	913
SDC1	914
GNA15	915
FZD5	916
GAPDH	917
PSMF1	918
NDC80	919
YBX1	920
PSMD12	921
CAMK2D	922
MAPK11	923
SSRP1	924
TNK2	925
SF1	926
TRA2B	927
SH3GLB1	928
PSMD10	929
PTPN14	930
EIF4G1	931
PSMD6	932
FLNC	933
UBE2B	934
MAP1B	935
BECN1	936
HOXA9	937
MTA1	938
TBP	939
PSMD7	940
EZR	941
NRIP1	942
MYLK	943
MMS19	944
ING1	945
SIRT3	946
CFTR	947
IARS	948
PSMD1	949
POU2F1	950
HOXB9	951
ENO2	952
ITGA4	953
BUB1	954
PTGES3	955
RELB	956
BRE	957
NUP153	958
USF1	959
SRSF9	960
CEP78	961
DEK	962
OCLN	963
USP7	964
CYCS	965
TOB1	966
ERCC6	967
SNAP25	968
HNRNPD	969
PDIA3	970
SH3BP4	971
DST	972
TERF2IP	973
SDC2	974
CHFR	975
TYMS	976
PHB	977
FLOT1	978
RPS26	979
SNRNP200	980
MST4	981
MKNK2	982
TRIM37	983
GGA1	984
MED7	985
EIF2C2	986
LDHA	987
THOC1	988
RYBP	989
PFN1	990
POR	991
TOPORS	992
TICAM1	993
AES	994
MED30	995
RUNX1	996
FGFR4	997
FUBP1	998
HTRA2	999
FTH1	1000
MAP2	1001
POLD1	1002
HUS1	1003
PEA15	1004
STAMBP	1005
ZWINT	1006
HBA1	1007
ATIC	1008
NUP62	1009
S100A4	1010
GMNN	1011
ALMS1	1012
PMS1	1013
FBXO5	1014
PLCB2	1015
BRD7	1016
MAD2L2	1017
DCTN3	1018
IDO1	1019
RFC5	1020
ID3	1021
PKN2	1022
EIF4EBP1	1023
DNAJA1	1024
MYBBP1A	1025
WDR5	1026
RDX	1027
POLA1	1028
GPHN	1029
VTA1	1030
FUS	1031
CSTF2	1032
TXN	1033
NOC2L	1034
DTNBP1	1035
ANAPC5	1036
GNL3	1037
UBE2T	1038
STK3	1039
ITGB7	1040
GNB2	1041
PFDN1	1042
NTRK2	1043
NEDD9	1044
PIK3R5	1045
SRPK1	1046
CBX1	1047
ASF1B	1048
DDX21	1049
PPARGC1A	1050
CD3G	1051
XRCC4	1052
ILF2	1053
RING1	1054
IL4R	1055
CD9	1056
PDE6D	1057
XPC	1058
MAP4K1	1059
PPP1R9B	1060
CDC25B	1061
HLA-DRB1	1062
DMD	1063
SPTBN1	1064
BCAP31	1065
KRT14	1066
MTA3	1067
S100A16	1068
DICER1	1069
IRF6	1070
NR2F1	1071
LAMB1	1072
PDGFRA	1073
PICK1	1074
ING2	1075
TSC22D3	1076
GNA12	1077
HBB	1078
MARK4	1079
L1CAM	1080
CLN3	1081
LMO2	1082
RB1CC1	1083
RAD1	1084
PREX1	1085
MAGI3	1086
HNRNPA2B1	1087
OFD1	1088
UBE2S	1089
CAMKK2	1090
SYNCRIP	1091
LITAF	1092
DPY30	1093
LMNB1	1094
PGR	1095
ACTR3	1096
COL1A2	1097
EIF3I	1098
SREBF1	1099
LSM4	1100
PSMB10	1101
MRE11A	1102
FGFR1OP	1103
MADD	1104
SOX8	1105
SENP1	1106
HIST1H1C	1107
CRK	1108
ADRB2	1109
ARHGAP5	1110
PCGF2	1111
BMX	1112
PTBP1	1113
NFYC	1114
MAPK13	1115
DAZAP2	1116
STIP1	1117
SIRT7	1118
MX1	1119
PKM2	1120
AMFR	1121
CDV3	1122
TNFRSF1B	1123
LUC7L2	1124
H2AFY	1125
COPS3	1126
CASP10	1127
AP2A2	1128
FANCB	1129
RASGRF1	1130
SNAP23	1131
CACYBP	1132
CSNK1G1	1133
RNF114	1134
LBR	1135
FKBP8	1136
TMPO	1137
PTMA	1138
SERBP1	1139
GNB1	1140
CDK6	1141
SRI	1142
B2M	1143
RPAP3	1144
EMD	1145
MED16	1146
CCT5	1147
KLK3	1148
PHF1	1149
ATP5C1	1150
FIS1	1151
ZAK	1152
FUBP3	1153
RGS2	1154
ARRB1	1155
PPP2R1B	1156
KLF2	1157
PLCB4	1158
ITGA3	1159
CD74	1160
BNIP3L	1161
DDX20	1162
GTF2I	1163
MAP3K2	1164
DFFA	1165
TH1L	1166
PPP1R14A	1167
HBA2	1168
DYNC1I2	1169
RNF7	1170
PPP4C	1171
CARHSP1	1172
ITGB8	1173
RRAS	1174
INSR	1175
FZD4	1176
BLOC1S2	1177
SLC25A3	1178
KHSRP	1179
DIABLO	1180
ITPR3	1181
C8orf33	1182
PRKCH	1183
MAP4K2	1184
ATF2	1185
SF3A2	1186
CA2	1187
HNRNPUL1	1188
UFD1L	1189
HEXIM1	1190
SRSF3	1191
ZFP36	1192
NFKB2	1193
TCF7	1194
UBE2M	1195
MAP3K14	1196
CLOCK	1197
TRRAP	1198
STAT3	1199
NME2	1200
PRKAB2	1201
COL4A1	1202
PAWR	1203
TAF9B	1204
ING4	1205
ACLY	1206
MED4	1207
DMAP1	1208
POU5F1	1209
CSDA	1210
IRAK1	1211
ABCA1	1212
PDGFD	1213
RAB5A	1214
CHD4	1215
KLF6	1216
TINF2	1217
ASAP1	1218
DEDD	1219
TRAIP	1220
PABPC1	1221
MAFG	1222
OS9	1223
FANCL	1224
LATS2	1225
PBX1	1226
SUPT16H	1227
CSNK1G2	1228
MSX1	1229
COBRA1	1230
TBC1D4	1231
TES	1232
RPS6KA2	1233
WEE1	1234
ELAVL1	1235
PMAIP1	1236
CARD11	1237
UBE2H	1238
PKN1	1239
F12	1240
RHOD	1241
NOTCH3	1242
NUP93	1243
SERPINB9	1244
NUP155	1245
TCERG1	1246
UBXN7	1247
EIF3F	1248
DMWD	1249
ATP13A2	1250
ARHGEF2	1251
DKC1	1252
EED	1253
HIC1	1254
PSMB3	1255
QARS	1256
PPP2R2A	1257
RHOB	1258
DNMBP	1259
JAG1	1260
RNF11	1261
TNFRSF25	1262
TOM1L1	1263
EFNB1	1264
IKBKE	1265
RALA	1266
ECM1	1267
SLC25A10	1268
STRAP	1269
NR4A1	1270
FASN	1271
IL1RAP	1272
USO1	1273
PARVA	1274
CTCF	1275
NDEL1	1276
APP	1277
TIAL1	1278
PIKFYVE	1279
FZD7	1280
WNT10B	1281
GNAL	1282
DYNLL2	1283
POLR2L	1284
KRT15	1285
FER	1286
CTNND2	1287
CPSF1	1288
SLC9A3R2	1289
PBK	1290
OXSR1	1291
MST1R	1292
CHAF1B	1293
TAP1	1294
ETS2	1295
SLC25A6	1296
AATF	1297
DHX15	1298
HNRNPA1	1299
BTBD2	1300
TAB1	1301
GGA3	1302
XBP1	1303
GLUL	1304
CIRBP	1305
BAG1	1306
MAP4K4	1307
SNAPIN	1308
LDB1	1309
RAP2A	1310
NCKAP1L	1311
THOC4	1312
CAMK2G	1313
DUT	1314
MRPL11	1315
FLOT2	1316
TNS1	1317
KDM5B	1318
TBK1	1319
EGLN1	1320
TFG	1321
STX5	1322
BAK1	1323
NEK6	1324
PPP1CB	1325
PIAS2	1326
MAD1L1	1327
NCAM1	1328
DDX3X	1329
THRA	1330
SRRM1	1331
USP5	1332
MYCBP	1333
RNF8	1334
JMJD6	1335
NINL	1336
CNOT7	1337
OTUD4	1338
PRC1	1339
ING3	1340
AKAP13	1341
MARCKSL1	1342
TPR	1343
DDR1	1344
SMARCD2	1345
PAFAH1B1	1346
RAD18	1347
TIMELESS	1348
S100A10	1349
PSAP	1350
FZD6	1351
TNFRSF10B	1352
TOP2B	1353
IPO5	1354
NEDD1	1355
SF3B3	1356
COPS4	1357
PINX1	1358
SMARCE1	1359
MSN	1360
MED13	1361
ATN1	1362
RAPGEF2	1363
SRRM2	1364
EEF2	1365
CYFIP2	1366
CAPN2	1367
IGF2BP1	1368
RICTOR	1369
TIMP1	1370
RFC4	1371
IMMT	1372
NR5A1	1373
GTF2E1	1374
SNRPA1	1375
SH3BP5	1376
CDH2	1377
DNM1L	1378
HLA-B	1379
SNRNP70	1380
DCTN2	1381
HNRNPR	1382
EIF2S2	1383
DNMT3A	1384
SATB1	1385
HDAC7	1386
UBE2Z	1387
MSH3	1388
DYNC1H1	1389
ACAA2	1390
BRCC3	1391
IKZF3	1392
RYK	1393
LSM2	1394
UGCG	1395
MAP1LC3A	1396
TGM2	1397
GSK3A	1398
CHD1L	1399
MARK3	1400
ITPR1	1401
LGALS3BP	1402
MAPKAPK5	1403
PSMB6	1404
LIFR	1405
SF3A1	1406
MYOCD	1407
KLF5	1408
GNA13	1409
ZC3H18	1410
RANBP9	1411
ERCC1	1412
RFC2	1413
MSX2	1414
WASF2	1415
CCND2	1416
GSTP1	1417
DYNLT1	1418
MLL2	1419
SMURF1	1420
PRLR	1421
CDC5L	1422
EIF3A	1423
CEP250	1424
LAMB3	1425
IRF4	1426
SCO2	1427
CASK	1428
PPID	1429
SMAD5	1430
RRM2	1431
EEF1A1	1432
UBA1	1433
PNMA1	1434
RYR2	1435
BAG4	1436
OSGEP	1437
MYL9	1438
MBD1	1439
S100A8	1440
NMT1	1441
ID1	1442
ATRIP	1443
ACSL4	1444
CDC37	1445
ZBED1	1446
ASPH	1447
CKS1B	1448
PRSS23	1449
MAP2K2	1450
MAP3K11	1451
RECQL5	1452
CCT7	1453
KIF5B	1454
HCST	1455
GHR	1456
COL4A3	1457
POLR2G	1458
ATP6V1A	1459
UTRN	1460
PPP1R8	1461
RAB27A	1462
SH3RF1	1463
RFC3	1464
SRC	1465
SRRT	1466
APITD1	1467
SIN3B	1468
MACF1	1469
SSNA1	1470
SAFB	1471
KIF1B	1472
CDC42BPA	1473
HNRNPAB	1474
PNP	1475
PXN	1476
SON	1477
EIF6	1478
VPS29	1479
NIF3L1	1480
UBAC1	1481
RIF1	1482
PARVG	1483
CENPF	1484
CHD7	1485
COPS8	1486
ARNTL	1487
PNRC2	1488
TANK	1489
SPC24	1490
RGS9	1491
RAB6A	1492
CKS2	1493
NXF1	1494
BUB3	1495
KLF10	1496
IL8	1497
HLA-C	1498
WASF1	1499
FKBP5	1500
WDR77	1501
PLK3	1502
CDT1	1503
CYR61	1504
CSNK1G3	1505
GTF2F2	1506
USP1	1507
CDCA8	1508
MLF1IP	1509
PEX5	1510
HDGF	1511
CLNS1A	1512
U2AF2	1513
PPM1F	1514
PARD3	1515
EXOC7	1516
BEGAIN	1517
CTNNBL1	1518
LYAR	1519
NAA38	1520
GNAI2	1521
WWOX	1522
H1F0	1523
PHLPP1	1524
RPS3	1525
MSTN	1526
PQBP1	1527
THRAP3	1528
MET	1529
IL6	1530
EIF4A3	1531
UBXN6	1532
ADAM10	1533
CCT2	1534
ERN1	1535
SDC4	1536
RPS9	1537
LRP8	1538
EEF1A2	1539
OPTN	1540
LUC7L3	1541
TIPIN	1542
UNC13B	1543
IL1B	1544
MRPL19	1545
SUFU	1546
LAMA1	1547
SET	1548
IRF2	1549
FXR1	1550
ASCC2	1551
CAB39	1552
CIT	1553
ABLIM1	1554
RALB	1555
SELL	1556
HIF1AN	1557
RXRB	1558
PDS5B	1559
LAMB2	1560
NQO1	1561
KIF2C	1562
ERCC5	1563
LDLR	1564
CSF2RB	1565
GRIN2D	1566
GOLM1	1567
AP1G1	1568
LTF	1569
SDHB	1570
KIFAP3	1571
MYCN	1572
SMAD9	1573
SPP1	1574
PDX1	1575
RCAN1	1576
OCRL	1577
PTCD3	1578
MED23	1579
CCT8	1580
ACTA2	1581
PRKAG1	1582
AIFM1	1583
DSN1	1584
TCF7L1	1585
ST13	1586
TPM4	1587
FIBP	1588
GNAS	1589
CD82	1590
PARP2	1591
ATP2A2	1592
SRA1	1593
NCKAP1	1594
UTP20	1595
SIRT2	1596
H3F3A	1597
RGS12	1598
CCT4	1599
RGS19	1600
RAP1A	1601
RRAGC	1602
ATP5A1	1603
COL5A1	1604
RFWD3	1605
CTSL1	1606
ASAP2	1607
TPI1	1608
TFAP2B	1609
DDA1	1610
SF3B14	1611
CALML5	1612
GABARAPL1	1613
PPP1R13B	1614
TPX2	1615
RPN1	1616
RHOQ	1617
APEX2	1618
TSR1	1619
BLMH	1620
PNKP	1621
TRIP6	1622
SF3B1	1623
KRT10	1624
SRSF2	1625
CREB3	1626
NSF	1627
EIF5	1628
VASP	1629
NUP98	1630
AP1S2	1631
NGFRAP1	1632
EPB41L2	1633
TXNDC5	1634
EDN1	1635
DPYSL2	1636
NUP205	1637
CCNG1	1638
OPRM1	1639
TRIM39	1640
F11R	1641
PLCD1	1642
DERL1	1643
DFFB	1644
USP20	1645
PTP4A1	1646
IER3	1647
DIDO1	1648
TBCD	1649
FBL	1650
C20orf20	1651
FYCO1	1652
TACC3	1653
HERPUD1	1654
FANCE	1655
MYL6B	1656
VAPA	1657
EGLN3	1658
SLC9A1	1659
CCNE1	1660
AP1B1	1661
HNRNPA0	1662
VPS41	1663
PKD2	1664
PRPF6	1665
MAST1	1666
NEDD4	1667
LIG3	1668
GLI1	1669
DAP3	1670
MGEA5	1671
CAST	1672
NFIC	1673
CCDC14	1674
CDKN1C	1675
UVRAG	1676
DPF2	1677
CACNA1A	1678
APPBP2	1679
HP1BP3	1680
FEM1B	1681
UBE3A	1682
IKBKAP	1683
TNC	1684
ATG7	1685
SMG1	1686
S100A9	1687
TEAD1	1688
TLE1	1689
MLL3	1690
APLP2	1691
RGS3	1692
IL24	1693
UBAP2L	1694
PTPRF	1695
ACOX1	1696
CCL2	1697
WARS	1698
UBE2V2	1699
RPS15	1700
RARRES3	1701
IRF8	1702
ANXA4	1703
CKB	1704
BANF1	1705
STX8	1706
PIK3CG	1707
SMC2	1708
HNRNPH3	1709
TCOF1	1710
FZD2	1711
CREM	1712
SUV39H1	1713
LRPPRC	1714
DOK2	1715
ODC1	1716
PFKM	1717
TPM3	1718
PHLDA1	1719
HLA-A	1720
POMP	1721
AXL	1722
GCC1	1723
NR0B2	1724
ACAT1	1725
ADD1	1726
PTPN2	1727
MED21	1728
BACE1	1729
RAD23A	1730
KPNA4	1731
GOLGA2	1732
SPOP	1733
G3BP2	1734
DAPK3	1735
EPHA4	1736
UBE3C	1737
KRT8	1738
HIST1H4I	1739
ZNHIT3	1740
INTS1	1741
EIF2C4	1742
SNRPN	1743
CLSTN1	1744
SMARCC1	1745
CLSPN	1746
NOP56	1747
RRP1B	1748
AMBRA1	1749
CD40	1750
GUCY1B3	1751
ARPC2	1752
UCHL1	1753
ZRANB2	1754
ARL4D	1755
PPM1B	1756
EIF3H	1757
SMARCD3	1758
RNF185	1759
CYLD	1760
CD47	1761
LDLRAP1	1762
RAE1	1763
ATG5	1764
NBR1	1765
SNRPA	1766
SART3	1767
EIF2C3	1768
GSTO1	1769
PAFAH1B3	1770
CLTA	1771
SMARCA5	1772
MMP9	1773
ARID1A	1774
SF3B4	1775
SYT1	1776
HAND2	1777
USP2	1778
GRK6	1779
XRN2	1780
IDE	1781
RNF2	1782
VDAC2	1783
PIP5K1A	1784
PPP1R3C	1785
DHFR	1786
WNT11	1787
MXI1	1788
DES	1789
NCBP1	1790
PCBD1	1791
PSMD8	1792
ATG16L1	1793
IGFBP7	1794
GORASP2	1795
SH3GL3	1796
PSMB8	1797
USP36	1798
GTF3C1	1799
USP21	1800
RALBP1	1801
E2F6	1802
NUP210	1803
SDHA	1804
DUSP6	1805
MYO6	1806
CHD8	1807
PRPF8	1808
GDF15	1809
RHOG	1810
ACTR1A	1811
RAD51C	1812
PINK1	1813
PPP5C	1814
PGRMC1	1815
TNIP1	1816
ACTG1	1817
CHMP4B	1818
ACTR2	1819
MRPL3	1820
GFAP	1821
ZYX	1822
HIP1	1823
MIF	1824
PPP2R5E	1825
GTF2F1	1826
PTK6	1827
RBM4	1828
FNTA	1829
STK16	1830
SCFD1	1831
DDX5	1832
PPIF	1833
CAMK2B	1834
MAX	1835
RAB8B	1836
RHEB	1837
M6PR	1838
USP13	1839
PTPN12	1840
DBN1	1841
PPP2R5D	1842
PTS	1843
ATXN3	1844
NFATC2	1845
KIF4A	1846
RLIM	1847
MTHFD1	1848
PDCD7	1849
STAM	1850
KIF3A	1851
STC2	1852
CPSF7	1853
PPM1A	1854
VPS4B	1855
SRPRB	1856
POLB	1857
SPEN	1858
UQCRFS1	1859
PKP4	1860
NFATC1	1861
PRKACA	1862
AIMP1	1863
HIST3H3	1864
FKBP1A	1865
GIPC1	1866
CIAO1	1867
ARAP1	1868
USP15	1869
VAMP2	1870
PCK1	1871
PAICS	1872
CD79A	1873
TRIM13	1874
SRF	1875
HNRNPL	1876
DNM1	1877
RTN3	1878
GNB2L1	1879
RNF130	1880
LIMS1	1881
PDCD6	1882
MPG	1883
ATF6	1884
RBBP6	1885
DCTN1	1886
FHL1	1887
CBLC	1888
UBE2L3	1889
HDHD2	1890
TUBA1C	1891
TFAP2C	1892
CAD	1893
KRT17	1894
CHP	1895
IKBKB	1896
PPM1G	1897
ATP1B1	1898
TXNIP	1899
KDM3A	1900
HSPB2	1901
HADHB	1902
CENPA	1903
PDCD10	1904
S1PR1	1905
WHSC1	1906
FOSL2	1907
WAC	1908
PSME4	1909
RBM10	1910
TAPBP	1911
FAM46A	1912
VPS36	1913
LRSAM1	1914
DLG1	1915
ARF1	1916
GPSM2	1917
PACSIN3	1918
TBPL1	1919
NLRC4	1920
CDKN3	1921
IK	1922
PABPC4	1923
SFXN1	1924
EDF1	1925
PFN2	1926
SF3A3	1927
CSF2	1928
SYNE2	1929
POLDIP2	1930
ARHGAP1	1931
LSM6	1932
KHDRBS3	1933
RABAC1	1934
SRCAP	1935
UPF3B	1936
TNIP2	1937
MCF2L	1938
MYL12A	1939
NOP2	1940
LDOC1	1941
EFTUD2	1942
IRAK2	1943
FANCF	1944
IL10RA	1945
HAX1	1946
ME1	1947
FBP1	1948
SAE1	1949
DOCK1	1950
MED6	1951
EIF1AX	1952
HDAC8	1953
RNF115	1954
COPB1	1955
SNRPB	1956
NR2F2	1957
SNRPD2	1958
VPS33B	1959
PHF17	1960
PRNP	1961
RUNX2	1962
PTPN1	1963
POT1	1964
ARHGDIB	1965
PLS3	1966
BACH1	1967
ANXA3	1968
RNF40	1969
DDX19B	1970
TXLNA	1971
PTPRA	1972
TCP1	1973
BIK	1974
ADCY5	1975
CACNA1E	1976
BCOR	1977
JDP2	1978
EPPK1	1979
BAMBI	1980
ENAH	1981
HNRNPF	1982
POLR1A	1983
ADRBK2	1984
NOD2	1985
HELLS	1986
SNCAIP	1987
KITLG	1988
GPC1	1989
RAB1A	1990
KRT5	1991
SEPT9	1992
TIA1	1993
BCAS2	1994
SH3GL1	1995
TAF1B	1996
CORO1C	1997
BIRC6	1998
TCF4	1999
[truncated: 12,384 more rows]
